# Supplementary material for: Application of Self-Assembly Nanoparticles Based on DVDMS for Fenton-Like Ion Delivery and Enhanced Sonodynamic Therapy
Source: Biosensors (Basel). 2022 Apr 18;12(4):255. doi: 10.3390/bios12040255 (PMC9025210; doi:10.3390/bios12040255)
Supplement: Supplementary file 1 [file biosensors-12-00255-s001.zip]

Archive with 1 entries (1 files):
- biosensors-1636596-supplementary.pdf
